# Supplementary material for: Spatio-Temporal Distribution of Four Trophically Dependent Fishery Species in the Northern China Seas Under Climate Change
Source: Biology (Basel). 2025 Feb 7;14(2):168. doi: 10.3390/biology14020168 (PMC11852325; doi:10.3390/biology14020168)
Supplement: Supplementary file 1 [file biology-14-00168-s001.zip]

Archive with 1 entries (1 files):
- biology-3434111-supplementary.pdf
